# Supplementary material for: The Association between Suicidal Ideation and Subtypes of Comorbid Insomnia Disorder in Apneic Individuals
Source: J Clin Med. 2024 Oct 3;13(19):5907. doi: 10.3390/jcm13195907 (PMC11477949; doi:10.3390/jcm13195907)
Supplement: Supplementary file 1 [file jcm-13-05907-s001.zip]

Archive with 1 entries (1 files):
- jcm-3151997-supplementary.pdf
